# Supplementary material for: Rubella vaccination in India: identifying broad consequences of vaccine introduction and key knowledge gaps
Source: Epidemiol Infect. 2017 Dec 4;146(1):65–77. doi: 10.1017/S0950268817002527 (PMC6024169; doi:10.1017/S0950268817002527)
Supplement: Supplementary file 1 [file S0950268817002527sup001.zip]

Archive with 12 entries (11 files):
- S0950268817002527sup001/SFig1.tif
- S0950268817002527sup001/SFig2.tif
- S0950268817002527sup001/SFig3.tif
- S0950268817002527sup001/SFig4.tif
- S0950268817002527sup001/SFig5.mov
- S0950268817002527sup001/SFig6.mov
- S0950268817002527sup001/SFig7.tif
- S0950268817002527sup001/SFig8.tif
- S0950268817002527sup001/SFig9.tif
- S0950268817002527sup001/v26.Supplement.docx
- S0950268817002527sup001/v26.Supplement.tex
- S0950268817002527sup001/
